# Supplementary material for: Enhanced mTORC1 Signaling in Inflammatory Monocytes Links Systemic Inflammation to Cardiovascular Disease in Rheumatoid Arthritis
Source: Biomedicines. 2025 Oct 22;13(11):2578. doi: 10.3390/biomedicines13112578 (PMC12649968; doi:10.3390/biomedicines13112578)
Supplement: Supplementary file 1 [file biomedicines-13-02578-s001.zip]

Archive with 1 entries (1 files):
- biomedicines-3851008-supplementary.pdf
